# Supplementary material for: Study on the Constitutive Model for Jointed Rock Mass
Source: PLoS One. 2015 Apr 17;10(4):e0121850. doi: 10.1371/journal.pone.0121850 (PMC4401509; doi:10.1371/journal.pone.0121850)
Supplement: S1 File — (XLSX) [file pone.0121850.s001.xlsx]

## Sheet: Sheet1
	k	f	c
0	0.10998	1.59002	1.80204
10	0.02863	1.67137	1.94847
20	0.01263	1.68737	1.97727
30	0.00707	1.69293	1.98727
40	0.00585	1.69415	1.98947
50	0.0067	1.6933	1.98794
60	0.00711	1.69289	1.9872
70	0.29584	1.40416	1.46749
80	0.60156	1.09844	0.91719
90	0.7434	0.9566	0.66188
100	0.81978	0.88022	0.5244
110	0.85876	0.84124	0.45423
120	0.86371	0.83629	0.44532
130	0.84442	0.85558	0.48004
140	0.79303	0.90697	0.57255
150	0.70474	0.99526	0.73147
160	0.53	1.17	1.046
170	0.29354	1.40646	1.47163
180	0.10998	1.59002	1.80204
