# Supplementary material for: Study on the Constitutive Model for Jointed Rock Mass
Source: PLoS One. 2015 Apr 17;10(4):e0121850. doi: 10.1371/journal.pone.0121850 (PMC4401509; doi:10.1371/journal.pone.0121850)
Supplement: S2 File — (XLSX) [file pone.0121850.s002.xlsx]

## Sheet: Sheet1
-12.5002	0	0	-14.1032	0	-14.4293	0	-14.5435	0	-14.5686	0	-14.5511	0	-14.5426	0	-9.18064	0	-4.73985	0	-3.09821	0	-2.32038	0	-1.9514	0	-1.90588	0	-2.08497	0	-2.58448	0	-3.52001	0	-5.66749	0	-9.21882	0	-12.5523	0	-14.6892	0
0	1.03913	0	0	1.07678	0	1.08379	0	1.0862	0	1.08672	0	1.08635	0	1.08618	0	0.93829	0	0.70993	0	0.5656	0	0.47404	0	0.42293	0	0.41621	0	0.4421	0	0.50735	0	0.608	0	0.77221	0	0.93968	0	1.04044	0	1.08923
1.03913	1.03913	0	1.07678	1.07678	1.08379	1.08379	1.0862	1.0862	1.08672	1.08672	1.08635	1.08635	1.08618	1.08618	0.93829	0.93829	0.70993	0.70993	0.5656	0.5656	0.47404	0.47404	0.42293	0.42293	0.41621	0.41621	0.4421	0.4421	0.50735	0.50735	0.608	0.608	0.77221	0.77221	0.93968	0.93968	1.04044	1.04044	1.08923	1.08923
1.03913	0	0	1.07678	0	1.08379	0	1.0862	0	1.08672	0	1.08635	0	1.08618	0	0.93829	0	0.70993	0	0.5656	0	0.47404	0	0.42293	0	0.41621	0	0.4421	0	0.50735	0	0.608	0	0.77221	0	0.93968	0	1.04044	0	1.08923	0
0	-12.5002	0	0	-14.1032	0	-14.4293	0	-14.5435	0	-14.5686	0	-14.5511	0	-14.5426	0	-9.18064	0	-4.73985	0	-3.09821	0	-2.32038	0	-1.9514	0	-1.90588	0	-2.08497	0	-2.58448	0	-3.52001	0	-5.66749	0	-9.21882	0	-12.5523	0	-14.6892
-12.5002	-12.5002	0	-14.1032	-14.1032	-14.4293	-14.4293	-14.5435	-14.5435	-14.5686	-14.5686	-14.5511	-14.5511	-14.5426	-14.5426	-9.18064	-9.18064	-4.73985	-4.73985	-3.09821	-3.09821	-2.32038	-2.32038	-1.9514	-1.9514	-1.90588	-1.90588	-2.08497	-2.08497	-2.58448	-2.58448	-3.52001	-3.52001	-5.66749	-5.66749	-9.21882	-9.21882	-12.5523	-12.5523	-14.6892	-14.6892
-12.5002	0	0	-14.1032	0	-14.4293	0	-14.5435	0	-14.5686	0	-14.5511	0	-14.5426	0	-9.18064	0	-4.73985	0	-3.09821	0	-2.32038	0	-1.9514	0	-1.90588	0	-2.08497	0	-2.58448	0	-3.52001	0	-5.66749	0	-9.21882	0	-12.5523	0	-14.6892	0
