# Supplementary material for: Study on the Constitutive Model for Jointed Rock Mass
Source: PLoS One. 2015 Apr 17;10(4):e0121850. doi: 10.1371/journal.pone.0121850 (PMC4401509; doi:10.1371/journal.pone.0121850)
Supplement: S3 File — (XLSX) [file pone.0121850.s003.xlsx]

## Sheet: fig8a
0	41.6609	21.4322	14.6892
10	41.6609	21.4322	14.6892
20	41.6609	21.4322	14.6892
30	41.6609	21.4322	14.6892
40	41.6609	21.4322	14.6892
50	41.6609	21.4322	14.6892
60	41.6609	21.4322	14.6892
70	29.2105	14.3067	9.33883
80	24.5841	11.1348	6.65171
90	41.6609	21.4322	14.6892
100	17.8155	7.17625	3.62984
110	11.5822	4.42332	2.03703
120	11.4574	4.35579	1.98858
130	17.7755	7.03594	3.45607
140	41.6609	21.4322	14.6892
150	41.6609	21.4322	14.6892
160	41.6609	21.4322	14.6892
170	41.6609	21.4322	14.6892
180	41.6609	21.4322	14.6892

## Sheet: fig8b
0	14.6892	21.4322	41.6609
10	14.6892	21.4322	41.6609
20	14.6892	21.4322	41.6609
30	14.6892	21.4322	41.6609
40	14.6892	21.4322	41.6609
50	14.6892	21.4322	41.6609
60	14.6892	21.4322	41.6609
70	11.4051	17.3616	35.2309
80	4.75474	8.1019	18.1434
90	3.41417	6.38138	15.283
100	4.07399	7.99316	19.7507
110	14.6892	21.4322	41.6609
120	14.6892	21.4322	41.6609
130	14.6892	21.4322	41.6609
140	14.6892	21.4322	41.6609
150	14.6892	21.4322	41.6609
160	14.6892	21.4322	41.6609
170	14.6892	21.4322	41.6609
180	14.6892	21.4322	41.6609

## Sheet: fig8c
0	14.6892	21.4322	41.6609
10	14.6892	21.4322	41.6609
20	14.6892	21.4322	41.6609
30	14.6892	21.4322	41.6609
40	14.6892	21.4322	41.6609
50	14.6892	21.4322	41.6609
60	14.6892	21.4322	41.6609
70	14.6892	21.4322	41.6609
80	14.6892	21.4322	41.6609
90	14.6892	21.4322	41.6609
100	14.6892	21.4322	41.6609
110	14.6892	21.4322	41.6609
120	14.6892	21.4322	41.6609
130	14.6892	21.4322	41.6609
140	14.6892	21.4322	41.6609
150	14.6892	21.4322	41.6609
160	14.6892	21.4322	41.6609
170	14.6892	21.4322	41.6609
180	14.6892	21.4322	41.6609

## Sheet: fig8d
0	14.6892	21.4322	41.6609
10	14.6892	21.4322	41.6609
20	14.6892	21.4322	41.6609
30	14.6892	21.4322	41.6609
40	14.6892	21.4322	41.6609
50	14.6892	21.4322	41.6609
60	14.6892	21.4322	41.6609
70	14.6892	21.4322	41.6609
80	14.6892	21.4322	41.6609
90	14.6892	21.4322	41.6609
100	14.6892	21.4322	41.6609
110	14.6892	21.4322	41.6609
120	14.6892	21.4322	41.6609
130	14.6892	21.4322	41.6609
140	4.86587	9.21988	22.2819
150	3.9711	7.17271	16.7775
160	5.66846	9.33868	20.3493
170	11.4434	17.4118	35.3168
180	14.6892	21.4322	41.6609

## Sheet: fig8e
0	14.6892	21.4322	41.6609
10	14.6892	21.4322	41.6609
20	14.6892	21.4322	41.6609
30	14.6892	21.4322	41.6609
40	14.6892	21.4322	41.6609
50	14.6892	21.4322	41.6609
60	14.6892	21.4322	41.6609
70	14.6892	21.4322	41.6609
80	14.6892	21.4322	41.6609
90	14.6892	21.4322	41.6609
100	14.6892	21.4322	41.6609
110	3.13645	6.5408	16.7539
120	1.98858	4.35579	11.4574
130	2.1691	4.60209	11.9011
140	3.98538	7.642	18.6119
150	14.6892	21.4322	41.6609
160	7.70646	12.5165	26.9465
170	9.38124	14.3642	29.3129
180	14.6892	21.4322	41.6609

## Sheet: fig8f
0	14.6892	21.4322	41.6609
10	14.6892	21.4322	41.6609
20	14.6892	21.4322	41.6609
30	14.6892	21.4322	41.6609
40	14.6892	21.4322	41.6609
50	14.6892	21.4322	41.6609
60	14.6892	21.4322	41.6609
70	14.6892	21.4322	41.6609
80	14.6892	21.4322	41.6609
90	3.41417	6.38138	15.283
100	2.40078	4.91568	12.4604
110	3.11879	6.5068	16.6708
120	14.6892	21.4322	41.6609
130	3.30583	6.75182	17.0898
140	2.65931	5.26562	13.0846
150	3.9711	7.17271	16.7775
160	14.6892	21.4322	41.6609
170	14.6892	21.4322	41.6609
180	14.6892	21.4322	41.6609
