# Supplementary material for: Study on the Constitutive Model for Jointed Rock Mass
Source: PLoS One. 2015 Apr 17;10(4):e0121850. doi: 10.1371/journal.pone.0121850 (PMC4401509; doi:10.1371/journal.pone.0121850)
Supplement: S4 File — (XLSX) [file pone.0121850.s004.xlsx]

## Sheet: Sheet1
Shear displacement	The Mises stress	Shear displacement	The Mises stress	Shear displacement	The Mises stress	Shear displacement	The Mises stress
mm	MPa	mm	MPa	mm	MPa	mm	MPa
	Results of experiments(0 degree)		Results of experiments(30 degrees)		Results of proposed model(0 degree)		Results of proposed model (30 degrees)
0	0	0	0	0	0	0	0
0.10444	0.11936	0.02762	0.14795	1.25326	1.64911	1.16966	2.37135
0.19582	0.25199	0.10929	0.32877	1.38381	1.76279	1.30532	2.57284
0.28721	0.35809	0.19053	0.41096	1.48825	1.87571	1.46786	2.72548
0.44386	0.5305	0.2585	0.54247	1.6188	1.96476	1.62988	2.82646
0.56136	0.66313	0.38083	0.7726	1.69713	2.04282	1.71111	2.88751
0.70496	0.83554	0.48953	0.96986	1.8799	2.09852	1.88653	2.95092
0.87467	1.1008	0.59838	1.2	1.97128	2.13983	2.00798	2.9683
1.00522	1.313	0.68028	1.43014	2.11488	2.1565	2.10202	2.91382
1.13577	1.51194	0.78913	1.66027	2.27154	2.12391	2.31691	2.71984
1.25326	1.64456	0.89791	1.87397	2.4282	1.98371	2.54462	2.46387
1.38381	1.76393	1.03393	2.15342	2.65013	1.72944	2.79973	2.19945
1.48825	1.87003	1.16966	2.36712	2.95039	1.49829	3.06823	2.00172
1.6188	1.97613	1.30532	2.56438	3.39426	1.37249	3.31023	1.86035
1.69713	2.02918	1.46786	2.74521	3.75979	1.31224	3.70077	1.77018
1.8799	2.10875	1.62988	2.81096	4.25587	1.32778	4.21261	1.73636
1.97128	2.13528	1.71111	2.89315
2.11488	2.14854	1.88653	2.94247
2.27154	2.13528	2.00798	2.97534
2.4282	1.98939	2.10202	2.90959
2.65013	1.7374	2.31691	2.74521
2.95039	1.47215	2.54462	2.43288
3.39426	1.37931	2.79973	2.21918
3.75979	1.33952	3.06823	1.98904
4.25587	1.313	3.31023	1.85753
		3.70077	1.79178
		4.21261	1.72603
