# Supplementary material for: Study on the Constitutive Model for Jointed Rock Mass
Source: PLoS One. 2015 Apr 17;10(4):e0121850. doi: 10.1371/journal.pone.0121850 (PMC4401509; doi:10.1371/journal.pone.0121850)
Supplement: S5 File — (XLSX) [file pone.0121850.s005.xlsx]

## Sheet: fig21a
0	0.10357
10	0.12869
20	0.20905
30	0.22941
40	0.25225
50	0.28221
60	0.32847
70	0.38958
80	0.43523
90	0.45504
100	0.49762
110	0.59521
120	0.69281
130	0.75996
140	0.77277
150	0.73619
160	0.70479
170	0.56479
180	0.33929

## Sheet: fig21b
0	0.26786
10	0.32489
20	0.40328
30	0.57556
40	0.86827
50	0.89873
60	0.87886
70	0.83866
80	0.72451
90	0.64063
100	0.5384
110	0.46968
120	0.37509
130	0.27927
140	0.21178
150	0.11353
160	0.1043
170	0.09621
180	0.09078
